# Supplementary material for: Burden and Patterns of Oral Diseases and Systemic Comorbidities in Older Adults Attending Primary Care: A Sex- and Age-Stratified Analysis
Source: Medicina (Kaunas). 2026 Jul 9;62(7):1325. doi: 10.3390/medicina62071325 (PMC13413689; doi:10.3390/medicina62071325)
Supplement: Supplementary file 1 [file medicina-62-01325-s001.zip]

Archive with 2 entries (2 files):
- Supplement Figure S1.pdf
- Supplementary Tables S1 and S2.pdf
